# Supplementary material for: Molecular Fingerprinting of the Omicron Variant Genome of SARS-CoV-2 by SERS Spectroscopy
Source: Nanomaterials (Basel). 2022 Jun 21;12(13):2134. doi: 10.3390/nano12132134 (PMC9268696; doi:10.3390/nano12132134)
Supplement: Supplementary file 1 [file nanomaterials-12-02134-s001.zip]

Archive with 1 entries (1 files):
- nanomaterials-1753155-supplementary.pdf
